# Supplementary material for: Modeling Global Genomic Instability in Chronic Myeloid Leukemia (CML) Using Patient-Derived Induced Pluripotent Stem Cells (iPSCs)
Source: Cancers (Basel). 2023 May 3;15(9):2594. doi: 10.3390/cancers15092594 (PMC10177163; doi:10.3390/cancers15092594)
Supplement: Supplementary file 1 [file cancers-15-02594-s001.zip]

Archive with 1 entries (1 files):
- cancers-2251279-supplementary.pdf
